# Supplementary material for: Marine endophytic fungi associated with Halopteris scoparia (Linnaeus) Sauvageau as producers of bioactive secondary metabolites with potential dermocosmetic application
Source: PLoS One. 2021 May 13;16(5):e0250954. doi: 10.1371/journal.pone.0250954 (PMC8118457; doi:10.1371/journal.pone.0250954)
Supplement: S1 Table — (XLSX) [file pone.0250954.s003.xlsx]

## Sheet: Table x
	S1 Table. Means and standard errors of the parameters evaluated in fungal extracts and presented in tables and figures of manuscript, and number of replicates used in each screening approach.
	Fungal producers of tested crude extracts	Total phenolic content (mg GA/g)	DPPH radical scavenging activity at 200 µg/mL (%)	Ferric reducing antioxidant power (µM FeSO4/g)	Oxygen radical absorbance capacity (µmol TE/g)	Hyaluronic acid levels (% of control)	Collagenase activity (% of control)	Elastase activity (% of control)	Tyrosinase activity (% of control)	RAW 264.7 cells' viability after exposure to different concentrations of extracts (% of control)					Nitric oxide (NO) production induced by non-toxic concentrations of extracts (% control)	Nitric oxide (NO) production induced by non-toxic concentrations of extracts + 1 µg/mL of LPS (% control)	ROS production induced on 3T3 cells after treated with fungal extracts (% control)	S. epidermidis growth (% control)	C. acnes growth (% control)	M. furfur growth (% control)
										10 µg/mL	30 µg/mL	60 µg/mL	100 µg/mL	200 µg/mL
	Diaporthe sp. (1A)	20.2±1.7 (n=9)	77.3±1 (n=9)	215.2±10.1 (n=9)	2823±118.6 (n=9)	21.6±2.1 (n=8)	0.01±0.01 (n=6)	100.1±8.7 (n=6)	40.2±5.3 (n=6)					97.5±3 (n=13)	117.7±1.1 (n=9)	204.2±17.1 (n=9)	104.7±5.4 (n=9)	93.6±4.1 (n=9)	58.9±4.5 (n=15)	102.7±4.67 (n=9)
	N. oryzae (2)	18±1.4 (n=9)	76.8±0.7 (n=9)	263.6±9.5 (n=9)	2767±313.2 (n=9)	0±0 (n=9)	88.9±8 (n=6)	113.2±3.6 (n=6)	124.5±4.3 (n=6)				99,9±6,1 (n=18)	28,9±2,2(n=8)	91.9±1.4 (n=9)	102.6±4 (n=9)	100.1±3.4 (n=9)	101.5±4 (n=9)	166.4±7.9 (n=8)	82±4.9 (n=9)
	N. oryzae (89)	31±0.9 (n=8)	95.8±0.5 (n=9)	494.8±27 (n=9)	2814.1±226.7 (n=9)	3.01±4.9 (n=9)	88.6±3.7 (n=6)	183.2±10 (n=6)	112.9±6.3 (n=6)				103,1±1,8 (n=9)	62.2±2.9 (n=9)	106.9±1.7 (n=9)	123.2±4.6 (n=9)	115.5±5.8 (n=9)	86.6±1.5 (n=9)	100.5±8 (n=9)	53.7±6.3 (n=9)
	A. chevalieri (13)	402.9±42 (n=9)	4.4±0.2 (n=9)	3256.1±174.3 (n=9)	19870.6±1275.8 (n=9)	27.7±7.2 (n=9)	2.5±1.2 (n=6)	69.2±4.3 (n=6)	158±9.6 (n=6)	88.2±4.2 (n=10)	59.2±7.3 (n=12)	44.5±4.9 (n=12)	56,2±6,9 (n=13)	35.4±4.8 (n=17)	100.2±2.4 (n=9)	681.1±65.6 (n=9)	81.6±7.6 (n=9)	72.5±3.3 (n=9)	23.7±4.1 (n=8)	59.5±9.3 (n=9)
	A. chevalieri (20)	191.2±9.4 (n=9)	4.8±0.6 (n=9)	509.5±36.5 (n=9)	1319.6±198.5 (n=9)	28.2±4.7 (n=9)	10.7±3.4 (n=6)	4.8±1.4 (n=6)	150.7±5.5 (n=6)	105.7±8.6 (n=12)	81.2±12.8 (n=15)	69±8.8 (n=15)	61,1±8,5 (n=15)	66.9±1.6 (n=9)	101±0.9 (n=9)	512.5±94.9 (n=9)	113.6±6.3 (n=9)	81.6±2.2 (n=9)	45.3±4.5 (n=9)	58.1±10.4 (n=9)
	S. gracilariae (22)	22.7±3.6 (n=9)	97±1.4 (n=9)	70.7±7.2 (n=9)	870.4±107.2 (n=9)	0±0 (n=9)	15.1±11 (n=4)	132.7±4.1 (n=6)	55.6±4.8 (n=6)			99±5.5 (n=17)	74,4±7,3 (n=9)	25,2±2(n=8)	93.2±2 (n=9)	194.9±26.7 (n=9)	77.7±4.9 (n=9)	58.9±2.6 (n=8)	15.2±4 (n=9)	72.3±7.2 (n=9)
	Arthrinium arundinis (88)	8.1±0.6 (n=9)	95±1.1 (n=9)	33.2±3.7 (n=9)	441.4±42.5 (n=9)	9.1±1.7 (n=6)	101.6±6.3 (n=5)	122.7±2.4 (n=6)	141.7±6.5 (n=6)					111±3.7 (n=9)	102±1 (n=9)	101.8±1 (n=9)	99.5±6.7 (n=9)	106.9±2 (n=9)	118.9±4.9 (n=9)	7.5±5.8 (n=9)
	F. incarnatum-equiseti complex (90)	49.5±2.6 (n=9)	93.4±0.7 (n=9)	280.8±43.1 (n=9)	2579.9±151.6 (n=9)	6.9±2.1 (n=9)	91.6±1.3 (n=6)	127.8±2.2 (n=6)	178.6±5.1 (n=6)		100.8±3.8 (n=20)	75.5±4 (n=9)	59,2±2,7 (n=9)	39±4.2 (n=8)	98.6±2.5 (n=11)	522.7±29.1 (n=11)	78.5±4.2 (n=9)	105.9±2.2 (n=9)	116.2±2.8 (n=8)	75.8±2.2 (n=9)
	P.sect Exicaulis (92)	28.8±2.4 (n=9)	60.5±1.4 (n=9)	452.8±68.3 (n=9)	1071±81 (n=9)	97.7±1.5 (n=9)	0±0 (n=6)	77.8±8.4 (n=6)	71.1±12 (n=6)					89.3±4.9 (n=16)	100.7±1.7 (n=9)	117.3±3.9 (n=8)	76.7±3.2 (n=9)	96.4±2.1 n=9)	102.8±5.2 (n=12)	59.5±7.2 (n=9)
	P.sizovae (93)	33±1.3 (n=8)	88.7±0.4 (n=9)	498.6±22.2 (n=9)	2059±284.5 (n=9)	21±5.8 (n=9)	63.8±4 (n=6)	105.3±5.6 (n=6)	140.1±14.8 (n=6)	88.6±2.3 (n=10)	68.3±3.4 (n=9)	61.4±3.5 (n=9)	53,2±4,78 (n=9)	32.4±4.5 (n=10)	101.5±3.1 (n=8)	580±27.4 (n=9)	83±7.6 (n=9)	105±3 (n=9)	126.6±5.2 (n=9)	71.7±7.3(n=9)
